# Supplementary material for: Utility of a novel point-of-care test in detecting coronary artery disease following negative nuclear testing: a case series
Source: Eur Heart J Case Rep. 2026 Jan 23;10(2):ytag016. doi: 10.1093/ehjcr/ytag016 (PMC12907930; doi:10.1093/ehjcr/ytag016)
Supplement: ytag016_Supplementary_Data [file ytag016_supplementary_data.zip]

Archive with 9 entries (9 files):
- Video 1.mp4
- Video 2.mp4
- Video 3.mp4
- Video 4.mp4
- Video 5.mp4
- Video 6.mp4
- Video 7.mp4
- Video 8.mp4
- Video 9.mp4
